# Supplementary material for: Implementation of an Intraoperative Augmented Reality Environment for Custom-Made Partial Pelvis Replacements—A Proof of Concept and Initial Results
Source: J Pers Med. 2026 Feb 21;16(2):124. doi: 10.3390/jpm16020124 (PMC12942247; doi:10.3390/jpm16020124)
Supplement: Supplementary file 1 [file jpm-16-00124-s001.zip]

Archive with 1 entries (1 files):
- jpm-4107053-supplementary.mp4
